# Supplementary material for: Seasonal and Sexual Differences in the Microbiota of the Hoopoe Uropygial Secretion
Source: Genes (Basel). 2018 Aug 11;9(8):407. doi: 10.3390/genes9080407 (PMC6115775; doi:10.3390/genes9080407)
Supplement: Supplementary file 1 [file genes-09-00407-s001.zip]

Archive with 4 entries (4 files):
- Rodriguez-Ruano et al. - Supplementary Figure S1.xls
- Rodriguez-Ruano et al. - Supplementary Figure S2.xls
- Rodriguez-Ruano et al. - Supplementary Figure S3.xls
- Rodriguez-Ruano et al. - Supplementary Table S1.xls
