# Supplementary material for: Seasonal and Sexual Differences in the Microbiota of the Hoopoe Uropygial Secretion
Source: Genes (Basel). 2018 Aug 11;9(8):407. doi: 10.3390/genes9080407 (PMC6115775; doi:10.3390/genes9080407)
Supplement: Supplementary file 1 [file genes-09-00407-s001.zip › Rodriguez-Ruano et al. - Supplementary Figure S2.xls]

## Sheet: Figure S2
Figure S2: PCoA plots of nesting hoopoes according to their age. Red represents breeding females, blue represents nestlings. A) Global PCoA comparing breeding females and nestlings. B) The plot in the left shows the PCoA of the captive populations, and the plot in the right shows the PCoA of the wild population.
