# Supplementary material for: Seasonal and Sexual Differences in the Microbiota of the Hoopoe Uropygial Secretion
Source: Genes (Basel). 2018 Aug 11;9(8):407. doi: 10.3390/genes9080407 (PMC6115775; doi:10.3390/genes9080407)
Supplement: Supplementary file 1 [file genes-09-00407-s001.zip › Rodriguez-Ruano et al. - Supplementary Figure S3.xls]

## Sheet: Figure S3
Figure S3: PCoA plots of nesting hoopoes according to their living conditions. Red represents captive individuals, blue represents wild individuals. The plot in the left corresponds to breeding female hoopoes and the one in the right to nestling hoopoes.
