# Supplementary material for: Seasonal and Sexual Differences in the Microbiota of the Hoopoe Uropygial Secretion
Source: Genes (Basel). 2018 Aug 11;9(8):407. doi: 10.3390/genes9080407 (PMC6115775; doi:10.3390/genes9080407)
Supplement: Supplementary file 1 [file genes-09-00407-s001.zip › Rodriguez-Ruano et al. - Supplementary Table S1.xls]

## Sheet: Table S1
Table S1: Summary of relative abundance and prevalence of the genera found in different samples of hoopoe sequenced in this study. Number of OTUs (Operational Taxonomic Units) included within the different genera found in this work, with their total relative abundance (in bold above 1%) and prevalence (in bold above 90%), and their distribution within groups of samples. The members of the core mi…
Genus	High level taxonomy	Number of OTUs	Total relative abundance	Total prevalence	Individuals with dark secretion		Individuals with white secretion
					Prevalence in breeding females	Prevalence in nestlings	Prevalence in breeding males	Prevalence in non-paired females
Ruminococcus.spp	k__Bacteria;p__Firmicutes;c__Clostridia;o__Clostridiales;f__Ruminococcaceae;g__Ruminococcus	20	0.163586	0.985714	0.978723	1	1	1
Coprococcus.spp	k__Bacteria;p__Firmicutes;c__Clostridia;o__Clostridiales;f__Lachnospiraceae;g__Coprococcus	34	0.143343	0.957143	1	0.833333	1	1
Emergencia.spp	k__Bacteria;p__Firmicutes;c__Clostridia;o__Clostridiales;f__Clostridiaceae;g__Emergencia	27	0.114852	0.985714	0.978723	1	1	1
Peptoniphilus.spp	k__Bacteria;p__Firmicutes;c__Clostridia;o__Clostridiales;f__Clostridiaceae;g__Peptoniphilus	44	0.0981429	1	1	1	1	1
Kallipyga.spp	k__Bacteria;p__Firmicutes;c__Clostridia;o__Clostridiales;f__Clostridiaceae;g__Kallipyga	34	0.0922476	0.985714	0.978723	1	1	1
Clostridium.spp	k__Bacteria;p__Firmicutes;c__Clostridia;o__Clostridiales;f__Clostridiaceae;g__Clostridium	58	0.0766667	0.985714	1	0.944444	1	1
Anaerococcus.spp	k__Bacteria;p__Firmicutes;c__Clostridia;o__Clostridiales;f__Clostridiaceae;g__Anaerococcus	139	0.0704952	0.985714	0.978723	1	1	1
Mageeibacillus.spp	k__Bacteria;p__Firmicutes;c__Clostridia;o__Clostridiales;f__Ruminococcaceae;g__Mageeibacillus	15	0.0568429	0.628571	0.553191	0.888889	0.333333	0.5
Porphyromonas.spp	k__Bacteria;p__Bacteroidetes;c__Bacteroidia;o__Bacteroidales;f__Porphyromonadaceae;g__Porphyromonas	9	0.0381333	0.842857	0.87234	0.722222	1	1
Eubacterium.spp	k__Bacteria;p__Firmicutes;c__Clostridia;o__Clostridiales;f__Eubacteriaceae;g__Eubacterium	19	0.0355095	0.342857	0.212766	0.611111	1	0
Mobiluncus.spp	k__Bacteria;p__Actinobacteria;c__Actinobacteria;o__Actinomycetales;f__Actinomycetaceae;g__Mobiluncus	7	0.0175524	0.957143	0.93617	1	1	1
Helcococcus.spp	k__Bacteria;p__Firmicutes;c__Clostridia;o__Clostridiales;f__Clostridiaceae;g__Helcococcus	26	0.015281	0.828571	0.914894	0.666667	0.333333	1
Negativicoccus.spp	k__Bacteria;p__Firmicutes;c__Clostridia;o__Clostridiales;f__Veillonellaceae;g__Negativicoccus	17	0.0113095	0.757143	0.87234	0.444444	1	0.5
Levyella.spp	k__Bacteria;p__Firmicutes;c__Clostridia;o__Clostridiales;f__Clostridiaceae;g__Levyella	14	0.0103667	0.471429	0.468085	0.444444	0.333333	1
Campylobacter.spp	k__Bacteria;p__Proteobacteria;c__Epsilonproteobacteria;o__Campylobacterales;f__Campylobacteraceae;g__Campylobacter	7	0.00916667	0.685714	0.787234	0.333333	1	1
Sporanaerobacter.spp	k__Bacteria;p__Firmicutes;c__Clostridia;o__Clostridiales;f__Clostridiaceae;g__Sporanaerobacter	10	0.00871905	0.0142857	0.0212766	0	0	0
Actinomyces.spp	k__Bacteria;p__Actinobacteria;c__Actinobacteria;o__Actinomycetales;f__Actinomycetaceae;g__Actinomyces	2	0.0071	0.585714	0.531915	0.666667	0.666667	1
Enterococcus.spp	k__Bacteria;p__Firmicutes;c__Bacilli;o__Lactobacillales;f__Enterococcaceae;g__Enterococcus	21	0.0065619	0.471429	0.425532	0.555556	0.333333	1
Sphingomonas.spp	k__Bacteria;p__Proteobacteria;c__Alphaproteobacteria;o__Sphingomonadales;f__Sphingomonadaceae;g__Sphingomonas	3	0.00467143	0.157143	0.12766	0.0555556	0.666667	1
Atopobium.spp	k__Bacteria;p__Actinobacteria;c__Coriobacteriia;o__Coriobacteriales;f__Coriobacteriaceae;g__Atopobium	5	0.0025619	0.585714	0.617021	0.444444	0.666667	1
Proteus.spp	k__Bacteria;p__Proteobacteria;c__Gammaproteobacteria;o__Enterobacteriales;f__Enterobacteriaceae;g__Proteus	2	0.00224286	0.114286	0.0851064	0.166667	0.333333	0
Bacteroides.spp	k__Bacteria;p__Bacteroidetes;c__Bacteroidia;o__Bacteroidales;f__Bacteroidaceae;g__Bacteroides	14	0.00211905	0.0571429	0.0851064	0	0	0
Veillonella.spp	k__Bacteria;p__Firmicutes;c__Clostridia;o__Clostridiales;f__Veillonellaceae;g__Veillonella	3	0.0015619	0.228571	0.255319	0.111111	0.333333	0.5
Kineococcus.spp	k__Bacteria;p__Actinobacteria;c__Actinobacteria;o__Actinomycetales;f__Kineosporiaceae;g__Kineococcus	1	0.0014619	0.185714	0.170213	0.111111	0.333333	1
Tissierella.spp	k__Bacteria;p__Firmicutes;c__Clostridia;o__Clostridiales;f__Clostridiaceae;g__Tissierella	2	0.00134762	0.0285714	0.0212766	0.0555556	0	0
Vagococcus.spp	k__Bacteria;p__Firmicutes;c__Bacilli;o__Lactobacillales;f__Enterococcaceae;g__Vagococcus	6	0.00122381	0.128571	0.106383	0.222222	0	0
Tepidimicrobium.spp	k__Bacteria;p__Firmicutes;c__Clostridia;o__Clostridiales;f__Clostridiaceae;g__Tepidimicrobium	4	0.000885714	0.0142857	0.0212766	0	0	0
Anaerotruncus.spp	k__Bacteria;p__Firmicutes;c__Clostridia;o__Clostridiales;f__Ruminococcaceae;g__Anaerotruncus	3	0.000828571	0.242857	0.255319	0.0555556	0.666667	1
Vibrio.spp	k__Bacteria;p__Proteobacteria;c__Gammaproteobacteria;o__Vibrionales;f__Vibrionaceae;g__Vibrio	5	0.000709524	0.2	0.148936	0.333333	0.333333	0
Peptostreptococcus.spp	k__Bacteria;p__Firmicutes;c__Clostridia;o__Clostridiales;f__Peptostreptococcaceae;g__Peptostreptococcus	1	0.00062381	0.0285714	0.0212766	0.0555556	0	0
Staphylococcus.spp	k__Bacteria;p__Firmicutes;c__Bacilli;o__Bacillales;f__Staphylococcaceae;g__Staphylococcus	4	0.000409524	0.0714286	0.0638298	0	0.666667	0
Parascardovia.spp	k__Bacteria;p__Actinobacteria;c__Actinobacteria;o__Actinomycetales;f__Actinomycetaceae;g__Parascardovia	5	0.000361905	0.328571	0.446809	0.111111	0	0
Comamonas.spp	k__Bacteria;p__Proteobacteria;c__Betaproteobacteria;o__Burkholderiales;f__Comamonadaceae;g__Comamonas	1	0.000342857	0.0714286	0.0638298	0	0.666667	0
Pseudomonas.spp	k__Bacteria;p__Proteobacteria;c__Gammaproteobacteria;o__Pseudomonadales;f__Pseudomonadaceae;g__Pseudomonas	4	0.000314286	0.128571	0.0425532	0.222222	0.666667	0.5
Tessaracoccus.spp	k__Bacteria;p__Actinobacteria;c__Actinobacteria;o__Actinomycetales;f__Propionibacteriaceae;g__Tessaracoccus	3	0.000295238	0.242857	0.255319	0.166667	0.666667	0
Hydrogenoanaerobacterium.spp	k__Bacteria;p__Firmicutes;c__Clostridia;o__Clostridiales;f__Ruminococcaceae;g__Hydrogenoanaerobacterium	1	0.000285714	0.171429	0.255319	0	0	0
Corynebacterium.spp	k__Bacteria;p__Actinobacteria;c__Actinobacteria;o__Actinomycetales;f__Corynebacteriaceae;g__Corynebacterium	5	0.000280952	0.142857	0.212766	0	0	0
Acinetobacter.spp	k__Bacteria;p__Proteobacteria;c__Gammaproteobacteria;o__Pseudomonadales;f__Moraxellaceae;g__Acinetobacter	1	0.000214286	0.0571429	0.0425532	0	0.666667	0
Escherichia.spp	k__Bacteria;p__Proteobacteria;c__Gammaproteobacteria;o__Enterobacteriales;f__Enterobacteriaceae;g__Escherichia	9	0.000180952	0.171429	0.12766	0.0555556	1	1
Fusobacterium.spp	k__Bacteria;p__Fusobacteria;c__Fusobacteria;o__Fusobacteriales;f__Fusobacteriaceae;g__Fusobacterium	2	0.000128571	0.0428571	0.0425532	0	0	0.5
Acidovorax.spp	k__Bacteria;p__Proteobacteria;c__Betaproteobacteria;o__Burkholderiales;f__Comamonadaceae;g__Acidovorax	1	0.000128571	0.0857143	0.0212766	0.222222	0.333333	0
Gluconacetobacter.spp	k__Bacteria;p__Proteobacteria;c__Gammaproteobacteria;o__Enterobacteriales;f__Enterobacteriaceae;g__Gluconacetobacter	2	0.000104762	0.1	0.0425532	0.277778	0	0
Chelonobacter.spp	k__Bacteria;p__Proteobacteria;c__Gammaproteobacteria;o__Pasteurellales;f__Pasteurellaceae;g__Chelonobacter	1	9.52381e-05	0.0428571	0	0.111111	0.333333	0
Shigella.spp	k__Bacteria;p__Proteobacteria;c__Gammaproteobacteria;o__Enterobacteriales;f__Enterobacteriaceae;g__Shigella	4	8.57143e-05	0.0714286	0.0851064	0	0	0.5
Streptococcus.spp	k__Bacteria;p__Firmicutes;c__Bacilli;o__Lactobacillales;f__Streptococcaceae;g__Streptococcus	2	7.14286e-05	0.0428571	0.0212766	0.0555556	0.333333	0
Novosphingobium.spp	k__Bacteria;p__Proteobacteria;c__Alphaproteobacteria;o__Sphingomonadales;f__Sphingomonadaceae;g__Novosphingobium	1	7.14286e-05	0.0142857	0	0	0.333333	0
Herbaspirillum.spp	k__Bacteria;p__Proteobacteria;c__Betaproteobacteria;o__Burkholderiales;f__Oxalobacteraceae;g__Herbaspirillum	1	5.71429e-05	0.0142857	0	0.0555556	0	0
Propionibacterium.spp	k__Bacteria;p__Actinobacteria;c__Actinobacteria;o__Actinomycetales;f__Propionibacteriaceae;g__Propionibacterium	1	4.28571e-05	0.0571429	0.0638298	0	0	0.5
Lysobacter.spp	k__Bacteria;p__Proteobacteria;c__Gammaproteobacteria;o__Xanthomonadales;f__Xanthomonadaceae;g__Lysobacter	1	4.28571e-05	0.0428571	0	0.166667	0	0
Diaphorobacter.spp	k__Bacteria;p__Proteobacteria;c__Betaproteobacteria;o__Burkholderiales;f__Comamonadaceae;g__Diaphorobacter	2	3.80952e-05	0.0428571	0.0425532	0	0.333333	0
Rhizobium.spp	k__Bacteria;p__Proteobacteria;c__Alphaproteobacteria;o__Rhizobiales;f__Rhizobiaceae;g__Rhizobium	1	3.80952e-05	0.0142857	0	0	0	0.5
Blautia.spp	k__Bacteria;p__Firmicutes;c__Clostridia;o__Clostridiales;f__Lachnospiraceae;g__Blautia	1	3.33333e-05	0.0142857	0	0	0.333333	0
Janthinobacterium.spp	k__Bacteria;p__Proteobacteria;c__Betaproteobacteria;o__Burkholderiales;f__Comamonadaceae;g__Janthinobacterium	1	2.85714e-05	0.0285714	0.0212766	0.0555556	0	0
Gordonia.spp	k__Bacteria;p__Actinobacteria;c__Actinobacteria;o__Actinomycetales;f__Gordoniaceae;g__Gordonia	1	2.85714e-05	0.0428571	0.0425532	0.0555556	0	0
Bergeyella.spp	k__Bacteria;p__Bacteroidetes;c__Flavobacteriia;o__Flavobacteriales;f__Flavobacteriaceae;g__Bergeyella	1	2.38095e-05	0.0142857	0	0.0555556	0	0
Carnobacterium.spp	k__Bacteria;p__Firmicutes;c__Bacilli;o__Lactobacillales;f__Carnobacteriaceae;g__Carnobacterium	1	2.38095e-05	0.0142857	0	0.0555556	0	0
Peptococcus.spp	k__Bacteria;p__Firmicutes;c__Clostridia;o__Clostridiales;f__Peptococcaceae;g__Peptococcus	1	1.90476e-05	0.0285714	0	0.111111	0	0
Segetibacter.spp	k__Bacteria;p__Bacteroidetes;c__Sphingobacteriia;o__Sphingobacteriales;f__Chitinophagaceae;g__Segetibacter	1	1.90476e-05	0.0142857	0	0.0555556	0	0
Aerococcus.spp	k__Bacteria;p__Firmicutes;c__Bacilli;o__Lactobacillales;f__Aerococcaceae;g__Aerococcus	1	1.90476e-05	0.0142857	0.0212766	0	0	0
Pseudocitrobacter.spp	k__Bacteria;p__Proteobacteria;c__Gammaproteobacteria;o__Enterobacteriales;f__Enterobacteriaceae;g__Pseudocitrobacter	1	1.90476e-05	0.0142857	0.0212766	0	0	0
Enhydrobacter.spp	k__Bacteria;p__Proteobacteria;c__Gammaproteobacteria;o__Pseudomonadales;f__Moraxellaceae;g__Enhydrobacter	1	1.90476e-05	0.0142857	0	0.0555556	0	0
Curvibacter.spp	k__Bacteria;p__Proteobacteria;c__Betaproteobacteria;o__Burkholderiales;f__Comamonadaceae;g__Curvibacter	1	1.42857e-05	0.0285714	0.0425532	0	0	0
Parabacteroides.spp	k__Bacteria;p__Bacteroidetes;c__Bacteroidia;o__Bacteroidales;f__Porphyromonadaceae;g__Parabacteroides	1	9.52381e-06	0.0142857	0.0212766	0	0	0
Sediminibacterium.spp	k__Bacteria;p__Bacteroidetes;c__Sphingobacteriia;o__Sphingobacteriales;f__Chitinophagaceae;g__Sediminibacterium	1	9.52381e-06	0.0142857	0.0212766	0	0	0
Dorea.spp	k__Bacteria;p__Firmicutes;c__Clostridia;o__Clostridiales;f__Lachnospiraceae;g__Dorea	1	9.52381e-06	0.0142857	0.0212766	0	0	0
Variovorax.spp	k__Bacteria;p__Proteobacteria;c__Betaproteobacteria;o__Burkholderiales;f__Comamonadaceae;g__Variovorax	1	9.52381e-06	0.0142857	0.0212766	0	0	0
Bacillus.spp	k__Bacteria;p__Firmicutes;c__Bacilli;o__Bacillales;f__Bacillaceae;g__Bacillus	1	4.7619e-06	0.0142857	0.0212766	0	0	0
Limnobacter.spp	k__Bacteria;p__Proteobacteria;c__Betaproteobacteria;o__Burkholderiales;f__Comamonadaceae;g__Limnobacter	1	4.7619e-06	0.0142857	0.0212766	0	0	0
